# Supplementary material for: The Neurotransmitter Receptor Architecture of the Mouse Olfactory System
Source: Front Neuroanat. 2021 Apr 23;15:632549. doi: 10.3389/fnana.2021.632549 (PMC8102831; doi:10.3389/fnana.2021.632549)
Supplement: Supplementary file 3 [file Data_Sheet_1.XLSX]

## Sheet: Supp. Tab. 3
Supp. Tab. 3: Layer-specific absolute receptor densities of the subareas of the olfactory system (mean ± SEM).
		Receptor (fmol/mg protein)
		AMPA			kainate			NMDA			mGlu2/3			GABAA			GABAA(BZ)			GABAB			α1			α2			D1/5
Main olfactory bulb
	granular	764.114	±	54.5951	910.9	±	72.2177	822.727	±	110.87	1697.31	±	32.2797	260.024	±	41.8729	976.494	±	66.7203	2061.83	±	119.423	447.209	±	22.2183	1026.9	±	30.5601	49.0498	±	3.76099
	inner plexiform	719.366	±	40.1125	1311.17	±	114.401	795.72	±	131.802	1875.55	±	63.5662	374.792	±	58.3532	1025.25	±	96.4915	1920.19	±	76.58	405.958	±	22.5876	442.053	±	26.208	56.6636	±	6.06899
	mitral	678.234	±	34.6618	1086.83	±	88.2963	886.127	±	168.129	1686.37	±	33.2575	303.418	±	41.6411	950.081	±	72.6089	1970.51	±	75.2168	403.842	±	19.5485	587.669	±	43.6984	49.1611	±	6.79089
	outer plexiform	665.198	±	30.7804	1567.43	±	136.474	975.468	±	161.33	2369.2	±	158.894	670.466	±	85.8311	2578.34	±	255.169	1930.32	±	30.7242	571.852	±	28.2014	337.493	±	28.7633	67.609	±	5.00381
	glomerular	621.981	±	45.2158	1943.31	±	155.032	1683.57	±	211.231	3064.47	±	215.189	2367.27	±	336.326	9695.48	±	533.421	3391.04	±	295.622	1032.14	±	92.1032	350.707	±	18.1557	78.804	±	9.46629
	olfactory nerve	694.27	±	96.7165	1025.05	±	100.711	672.27	±	101.432	1985.55	±	170.504	830.805	±	96.242	4308.43	±	226.789	2172.7	±	254.008	380.881	±	22.2192	303.817	±	28.7163	73.1653	±	6.96546
Accessory olfactory bulb
	granular	941.72	±	84.1992	1189.43	±	88.1267	1183.32	±	183.048	3320.43	±	257.468	744.499	±	214.272	6982.03	±	579.152	2954.75	±	339.703	621.216	±	68.3253	607.126	±	95.3973	106.288	±	19.051
	mitral	945.573	±	97.8451	1929.54	±	45.3373	1552.79	±	25.445	4907.15	±	617.048	1692.76	±	311.736	7089.74	±	868.286	2879.9	±	100.378	1015.68	±	66.8758	469.232	±	97.6232	107.187	±	21.0738
	glomerular	660.64	±	283.04	784.869	±	16.7916	1225.7	±	166.822	1298.38	±	175.004	461.69	±	149.62	2910.01	±	528.475	5087.32	±	809.789	399.896	±	81.0768	531.491	±	127.016	66.514	±	9.57746
Anterior olfactory cortex
	pars externa	940.101	±	123.713	1298.34	±	29.2848	1124.15	±	98.0163	3081.05	±	320.947	824.695	±	147.099	2597.16	±	250.215	3551.21	±	504.664	449.082	±	36.8833	1339.74	±	218.773	161.247	±	36.6659
	medial	1225.63	±	80.8242	1326.51	±	140.939	1415.77	±	49.8314	2265.68	±	208.323	544.82	±	100.232	2072.89	±	224.329	4607.87	±	422.825	314.888	±	9.69362	2169.16	±	175.783	188.739	±	34.499
	dorsal	1040.24	±	111.74	1454.28	±	137.385	1668.24	±	113.923	2419.85	±	193.75	397.409	±	99.2242	1414.22	±	146.369	4388.59	±	373.743	317.72	±	24.0963	2295.69	±	165.24	233.907	±	69.2369
	posteroventral	1078.08	±	110.628	1783.29	±	137.69	995.776	±	61.6236	1845.71	±	115.287	564.993	±	20.7411	1972.41	±	294.353	3628.65	±	328.078	307.846	±	21.5494	1924.87	±	221.318	137.186	±	36.4032
	lateral	1177.41	±	119.88	1433.27	±	84.8488	2468.84	±	258.58	3000.63	±	484.071	311.01	±	65.6691	2134.37	±	186.297	4602.03	±	570.078	326.881	±	20.0795	1924.73	±	213.794	106.7	±	3.9853
	externa	909.943	±	47.821	1246.45	±	226.727	799.369	±	23.2072	3054.46	±	653.34	990.835	±	350.897	1922.9	±	467.486	3197.24	±	583.991	366.429	±	75.2306	1271.29	±	239.688	41.6045	±	25.5305
Taenia Tecta, dorsal
	I	1160.51	±	93.6019	993.715	±	161.968	2318.72	±	250.363	3558.9	±	357.395	1003.26	±	119.024	3315.98	±	425.486	4995.24	±	332.916	299.599	±	61.9186	1362.22	±	185.782	216.499	±	44.1551
	II	1403.78	±	119.688	1120.39	±	98.0537	2210.26	±	157.819	3019.2	±	208.609	887.525	±	79.2273	3731.24	±	350.395	4998.88	±	569.975	283.151	±	38.1851	1798.13	±	134.534	266.606	±	46.2116
	III	1100.14	±	65.2952	1293.1	±	97.4184	2140.22	±	219.223	2553.67	±	153.778	913.648	±	83.0397	3967.03	±	358.169	4921.53	±	590.669	301.794	±	25.0765	1648.74	±	181.126	371.515	±	58.0511
	IV	924.351	±	63.7059	1842.53	±	184.852	1506.4	±	148.281	2491.26	±	198.684	730.253	±	36.1212	3632.69	±	310.024	3377.18	±	318.068	341.111	±	42.6669	1999.82	±	180.329	594.23	±	92.463
Taenia Tecta, ventral
	I	1013.89	±	91.4185	698.993	±	104.315	1664.78	±	179.215	2767.19	±	327.116	796.319	±	142.416	2949.44	±	374.799	796.319	±	280.518	288.018	±	50.5389	1028.15	±	165.331	200.803	±	54.5885
	II	1476.78	±	104.795	1066.69	±	141.831	1813.99	±	163.738	2948.25	±	281.932	875.587	±	118.359	3315.38	±	333.807	875.587	±	511.547	318.118	±	60.0958	1463.07	±	220.053	251.444	±	71.526
	III	1441.99	±	93.3403	1299.2	±	162.779	1720.56	±	116.062	2666.53	±	174.314	692.95	±	43.9995	3221.98	±	257.116	692.95	±	398.796	337.814	±	40.1611	1638.43	±	224.82	491.698	±	151.379
Dorsal peduncular cortex
	I	1091.97	±	35.9344	1154.03	±	46.0122	2066.99	±	172.695	4125.58	±	333.687	952.337	±	93.3148	4187.66	±	587.774	5035.41	±	648.015	265.479	±	53.9422	1121.02	±	136.651	252.726	±	39.0279
	II/III	1358.31	±	107.842	1587.2	±	134.961	2677.34	±	279.637	3664.63	±	215.31	1085.32	±	89.6159	4272.81	±	406.404	5682.91	±	836.801	343.268	±	68.8069	951.468	±	65.143	330.008	±	55.3329
	V	992.191	±	53.6189	1611.16	±	119.17	2245.31	±	209.908	3126.03	±	183.206	1154.2	±	81.8784	4363.59	±	293.182	5250.84	±	800.947	374.147	±	74.0763	1031.7	±	85.4584	348.424	±	40.3516
	VI	909.311	±	89.9613	1860.18	±	129.149	1631.24	±	233.358	2860.47	±	121.921	963.291	±	91.2514	3714.62	±	328.154	4223.58	±	506.206	259.98	±	33.6569	949.722	±	100.828	509.233	±	60.7546
Piriform cortex
	I	779.526	±	32.2421	579.779	±	66.345	2103.29	±	164.718	4400.07	±	282.573	1169.22	±	76.6969	4193.36	±	204.535	4727.16	±	141.191	496.838	±	42.1572	831.863	±	52.408	149.284	±	17.8421
	II	1607.35	±	53.1784	764.394	±	48.6965	1876.84	±	189.745	3379.98	±	213.896	1152.63	±	42.4449	3993.32	±	259.44	5382.04	±	210.492	467.497	±	51.6187	1115.61	±	101.482	207.839	±	21.419
	III	876.77	±	38.368	977.108	±	48.2221	1626.72	±	150.856	2612.5	±	153.693	888.032	±	65.9808	3603.26	±	143.177	4518.23	±	115.344	381.114	±	37.2972	1159.43	±	99.1421	368.265	±	51.3187
Entorhinal Cortex, lateral
	I	1066.34	±	119.892	407.365	±	61.2612	2301.92	±	315.991	3263.71	±	324.528	1150.38	±	87.8417	3196.76	±	448.46	5415.61	±	418.556	270.79	±	15.7646	942.93	±	83.875	229.611	±	32.6735
	II	2008.54	±	116.132	722.388	±	48.132	3400.79	±	273.541	3431.11	±	193.652	1623.25	±	66.0932	3868.09	±	347.741	6601.52	±	330.889	292.157	±	21.5379	1591.72	±	156.123	344.175	±	43.0175
	III	2105.6	±	79.5301	823.412	±	41.5487	3627.54	±	280.81	3379.76	±	154.058	1594.74	±	94.8107	3637.43	±	250.252	6718.99	±	373.982	278.895	±	17.5725	1814.77	±	174.927	356.082	±	35.9609
	IV	1966.07	±	100.573	944.651	±	12.0807	3417.09	±	215.489	3241.83	±	269.396	1538.93	±	99.7697	3423.13	±	150.74	6513.94	±	323.299	267.245	±	22.6607	2011.99	±	167.672	311.978	±	23.5603
	V	1745.76	±	101.273	1205.9	±	73.7393	3330.19	±	191.758	3064.41	±	261.047	1281.88	±	94.9528	3370.77	±	136.038	6106.43	±	336.957	292.517	±	26.7988	2061.41	±	167.53	311.33	±	33.3523
	VIa	1520.15	±	88.2076	1710.43	±	112.359	2781.47	±	178.995	2612.28	±	130.601	1198.94	±	82.4437	3927.72	±	148.046	5705.31	±	222.48	380.555	±	21.1188	2020.13	±	134.651	405.761	±	44.8333
	VIb	1187.32	±	61.5486	1615.96	±	100.184	2123.37	±	187.084	1964.06	±	70.0025	994.545	±	85.2081	3572.18	±	206.58	4257.61	±	155.187	429.515	±	33.6061	1952.3	±	127.494	452.6	±	66.69
Entorhinal Cortex, medial
	I	1452.22	±	81.8404	647.537	±	69.9064	1679.17	±	253.067	3201.14	±	372.571	1115.65	±	58.4759	3678.62	±	602.493	5814.8	±	301.101	270.533	±	38.5934	940.881	±	107.423	211.533	±	30.008
	II	1538.37	±	187.75	869.427	±	57.9222	2697.97	±	162.804	3512.2	±	431.77	1503.58	±	53.2753	3832.52	±	691.116	7037.87	±	285.676	302.38	±	38.1362	1659.41	±	185.945	333.094	±	39.896
	III	1542.15	±	194.491	1065.21	±	60.9169	2601.98	±	137.298	3274.19	±	348.846	1599.1	±	72.4606	3601.87	±	463.896	6676.62	±	272.261	285.563	±	26.1591	1938.32	±	152.171	385.062	±	36.0173
	IV	1564.14	±	93.461	1206.75	±	110.711	1680.89	±	299.976	3117.2	±	291.9	1458.38	±	41.8123	3494.54	±	486.098	6477.87	±	209.599	258.758	±	28.1057	2109.26	±	207.139	348.589	±	30.4091
	V	1496.93	±	106.241	1275.96	±	95.7388	2383.03	±	303.546	3000.36	±	262.549	1245.92	±	87.6972	3544.38	±	610.721	5921.05	±	279.64	322.839	±	31.6119	2126.99	±	146.134	344.538	±	23.1524
	VI	1501.36	±	133.88	1308.55	±	106.928	1359.7	±	154.879	2374.94	±	212.97	905.018	±	86.3534	3168.26	±	394.424	5276	±	471.129	376.576	±	30.7587	1651.16	±	89.1492	375.26	±	10.1852
Orbitofrontal Cortex, medial
	I	1253.23	±	75.3605	595.484	±	113.854	2740.61	±	237.209	4846.09	±	598.486	1371.27	±	200.792	4361.69	±	282.381	5680.82	±	364.714	445.417	±	57.355	700.051	±	53.9984	126.878	±	22.558
	II	1132.25	±	86.5407	945.398	±	220.28	2365.38	±	269.752	4004.41	±	532.462	1536.98	±	230.745	4519.18	±	659.2	5465.09	±	669.339	535.788	±	90.7387	659.735	±	25.9251	166.037	±	30.2674
	II/III	1075.59	±	44.095	1063.01	±	176.859	2041.34	±	249.3	4059.79	±	755.341	1361.69	±	230.97	4362.37	±	713.755	5046.16	±	429.474	574.755	±	84.327	573.054	±	34.3996	215.946	±	51.8863
	V	994.928	±	108.763	1300.48	±	66.201	1660.89	±	159.669	3387.19	±	604.618	1330.05	±	192.902	4087.96	±	679.176	4725.21	±	359.144	520.591	±	61.5018	453.712	±	21.2769	271.969	±	45.9639
	VI	947.85	±	102.959	1517.81	±	43.4166	2069.6	±	206.74	3475.37	±	597.19	1363.81	±	137.32	4140.4	±	648.985	4358.82	±	326.765	490.778	±	60.6524	434.538	±	19.541	275.868	±	43.535
Orbitofrontal Cortex, ventrolateral
	I	1173.81	±	72.2746	769.009	±	113.507	2458.61	±	316.587	4515.44	±	527.555	1578.08	±	136.172	4675.93	±	317.344	6180.94	±	481.216	504.977	±	51.5519	766.91	±	53.6109	77.4962	±	23.4313
	II/III	991.164	±	77.3359	884.988	±	78.3235	2265.93	±	247.959	4087.73	±	531.554	1559.21	±	232.525	5095.98	±	481.334	6481.53	±	529.985	475.058	±	57.6358	580.336	±	24.1094	108.361	±	34.138
	V	1013.2	±	103.979	1252.85	±	114.894	2199.81	±	254.241	3962.94	±	540.515	1494.29	±	178.285	5192.45	±	538.587	5652.92	±	436.515	498.629	±	51.5414	534.819	±	40.0473	126.593	±	28.8617
	VI	958.893	±	108.083	1470.36	±	81.4468	2013.25	±	193.641	3530.68	±	496.225	1448.81	±	161.641	4082.69	±	618.516	5320.41	±	474.822	500.22	±	42.3717	409.14	±	18.9574	212.494	±	35.1323
Orbitofrontal Cortex, lateral
	I	1247.96	±	100.28	701.531	±	101.757	2481.9	±	281.248	5192.91	±	109.998	1566.41	±	97.5566	4732.42	±	323.633	6500.01	±	275.835	383.858	±	28.5208	801.974	±	34.6872	119.446	±	46.2688
	II/III	1035.43	±	81.0927	973.363	±	173.333	2609.67	±	322.591	4458.16	±	87.8774	1667.2	±	68.5943	5491.35	±	443.473	6190.4	±	219.789	505.205	±	49.6974	684.83	±	23.0194	164.155	±	55.8364
	V	1091.78	±	82.6727	1468.03	±	131.19	2241.63	±	252.504	4082.51	±	288.194	1472.83	±	119.603	4947.12	±	434.411	5829.33	±	459.296	544.202	±	34.2709	562.121	±	43.1504	168.66	±	45.3195
	VI	982.058	±	96.3732	1609.31	±	125.762	2240.34	±	243.021	2983.49	±	300.399	1448.94	±	164.484	4405.34	±	347.548	5744.18	±	561.002	536.754	±	43.7782	533.906	±	31.4419	248.328	±	33.8049
Olfactory Tubercle
	I	757.196	±	43.6783	710.618	±	61.6505	1445.37	±	165.981	4837.42	±	282.735	773.287	±	87.3873	2655.77	±	449.194	2131.01	±	286.388	184.977	±	28.1916	588.623	±	99.6015	4528.65	±	403.805
	II	1380.89	±	97.7579	1099.58	±	101.212	1767.68	±	115.811	4090.26	±	408.54	972.506	±	90.595	3195.27	±	408.373	3344.26	±	315.732	201.385	±	25.2456	812.869	±	112.891	6450.55	±	562.654
	III	1091.7	±	80.3074	1147.06	±	80.2683	1700.46	±	129.322	3486.89	±	248.356	812.201	±	66.7757	3292.51	±	399.345	3508.36	±	285.821	226.935	±	23.0829	908.659	±	116.206	5041.12	±	502.708

## Sheet: Supp. Tab. 4
Supp. Tab. 4: Statistical data of differences between receptor densities across layers within the main olfactory bulb. Each receptor type was tested separately with pair-wise Wilcoxon-rank test if the Friedman ANOVA showed differences within the region. Wilcoxon-rank: Z-score (Z), minimum of sum of the ranks of positive or negative changes (T), red labelling if p < 0.05 (N = 10, df = 13)
	AMPA			Kainate			NMDA			mGlu2/3			GABAA			GABAA(BZ)			GABAB			α1			α2			D1/5
	T	Z	p-value	T	Z	p-value	T	Z	p-value	T	Z	p-value	T	Z	p-value	T	Z	p-value	T	Z	p-value	T	Z	p-value	T	Z	p-value	T	Z	p-value
MOBgr & MOBgr
MOBgr & MOB ipl	7	2.08955	0.0366587	0	2.80306	0.00506234	18	0.96833	0.33288	0	2.80306	0.00506234	0	2.80306	0.00506234	20	0.764471	0.444587	13	1.47798	0.139415	10	1.78377	0.0744628	0	2.80306	0.00506234	7	2.08955	0.0366587
MOBgr & MOB mi	9	1.88569	0.059337	1	2.70113	0.00691079	25	0.254824	0.79886	23	0.458682	0.646463	0	2.80306	0.00506234	20	0.764471	0.444587	15	1.27412	0.202623	10	1.78377	0.0744628	0	2.80306	0.00506234	17	1.07026	0.284504
MOBgr & MOB opl	4	2.39534	0.0166054	0	2.80306	0.00506234	0	2.80306	0.00506234	0	2.80306	0.00506234	0	2.80306	0.00506234	0	2.80306	0.00506234	17	1.07026	0.284504	0	2.80306	0.00506234	0	2.80306	0.00506234	0	2.80306	0.00506234
MOBgr & MOB gl	4	2.39534	0.0166054	0	2.80306	0.00506234	0	2.80306	0.00506234	0	2.80306	0.00506234	0	2.80306	0.00506234	0	2.80306	0.00506234	1	2.70113	0.00691079	0	2.80306	0.00506234	0	2.80306	0.00506234	3	2.49727	0.0125158
MOBgr & MOB onl	21	0.662541	0.507625	9	1.88569	0.059337	10	1.78377	0.0744628	9	1.88569	0.059337	0	2.80306	0.00506234	0	2.80306	0.00506234	26	0.152894	0.878482	5	2.29341	0.0218249	0	2.80306	0.00506234	2	2.5992	0.00934454
MOB ipl & MOBgr	7	2.08955	0.0366587	0	2.80306	0.00506234	18	0.96833	0.33288	0	2.80306	0.00506234	0	2.80306	0.00506234	20	0.764471	0.444587	13	1.47798	0.139415	10	1.78377	0.0744628	0	2.80306	0.00506234	7	2.08955	0.0366587
MOB ipl & MOB ipl
MOB ipl & MOB mi	13	1.47798	0.139415	0	2.80306	0.00506234	2	2.5992	0.00934454	0	2.80306	0.00506234	0	2.80306	0.00506234	7	2.08955	0.0366587	6	2.19148	0.0284176	21	0.662541	0.507625	2	2.5992	0.00934454	10	1.78377	0.0744628
MOB ipl & MOB opl	16	1.17219	0.241122	13	1.47798	0.139415	0	2.80306	0.00506234	0	2.80306	0.00506234	0	2.80306	0.00506234	0	2.80306	0.00506234	22	0.560612	0.575063	0	2.80306	0.00506234	1	2.70113	0.00691079	3	2.49727	0.0125158
MOB ipl & MOB gl	6	2.19148	0.0284176	0	2.80306	0.00506234	0	2.80306	0.00506234	0	2.80306	0.00506234	0	2.80306	0.00506234	0	2.80306	0.00506234	0	2.80306	0.00506234	0	2.80306	0.00506234	5	2.29341	0.0218249	7	2.08955	0.0366587
MOB ipl & MOB onl	23	0.458682	0.646463	0	2.80306	0.00506234	13	1.47798	0.139415	23	0.458682	0.646463	0	2.80306	0.00506234	0	2.80306	0.00506234	18	0.96833	0.33288	16	1.17219	0.241122	1	2.70113	0.00691079	10	1.78377	0.0744628
MOB mi & MOBgr	9	1.88569	0.059337	1	2.70113	0.00691079	25	0.254824	0.79886	23	0.458682	0.646463	0	2.80306	0.00506234	20	0.764471	0.444587	15	1.27412	0.202623	10	1.78377	0.0744628	0	2.80306	0.00506234	17	1.07026	0.284504
MOB mi & MOB ipl	13	1.47798	0.139415	0	2.80306	0.00506234	2	2.5992	0.00934454	0	2.80306	0.00506234	0	2.80306	0.00506234	7	2.08955	0.0366587	6	2.19148	0.0284176	21	0.662541	0.507625	2	2.5992	0.00934454	10	1.78377	0.0744628
MOB mi & MOB mi
MOB mi & MOB opl	24	0.356753	0.721277	3	2.49727	0.0125158	6	2.19148	0.0284176	0	2.80306	0.00506234	0	2.80306	0.00506234	0	2.80306	0.00506234	16	1.17219	0.241122	0	2.80306	0.00506234	0	2.80306	0.00506234	1	2.70113	0.00691079
MOB mi & MOB gl	12	1.57991	0.114129	0	2.80306	0.00506234	0	2.80306	0.00506234	0	2.80306	0.00506234	0	2.80306	0.00506234	0	2.80306	0.00506234	0	2.80306	0.00506234	0	2.80306	0.00506234	0	2.80306	0.00506234	0	2.80306	0.00506234
MOB mi & MOB onl	26	0.152894	0.878482	11	1.68184	0.0926017	12	1.57991	0.114129	7	2.08955	0.0366587	0	2.80306	0.00506234	0	2.80306	0.00506234	18	0.96833	0.33288	13	1.47798	0.139415	0	2.80306	0.00506234	2	2.5992	0.00934454
MOB opl & MOBgr	4	2.39534	0.0166054	0	2.80306	0.00506234	0	2.80306	0.00506234	0	2.80306	0.00506234	0	2.80306	0.00506234	0	2.80306	0.00506234	17	1.07026	0.284504	0	2.80306	0.00506234	0	2.80306	0.00506234	0	2.80306	0.00506234
MOB opl & MOB ipl	16	1.17219	0.241122	13	1.47798	0.139415	0	2.80306	0.00506234	0	2.80306	0.00506234	0	2.80306	0.00506234	0	2.80306	0.00506234	22	0.560612	0.575063	0	2.80306	0.00506234	1	2.70113	0.00691079	3	2.49727	0.0125158
MOB opl & MOB mi	24	0.356753	0.721277	3	2.49727	0.0125158	6	2.19148	0.0284176	0	2.80306	0.00506234	0	2.80306	0.00506234	0	2.80306	0.00506234	16	1.17219	0.241122	0	2.80306	0.00506234	0	2.80306	0.00506234	1	2.70113	0.00691079
MOB opl & MOB opl
MOB opl & MOB gl	6	2.19148	0.0284176	1	2.70113	0.00691079	0	2.80306	0.00506234	0	2.80306	0.00506234	0	2.80306	0.00506234	0	2.80306	0.00506234	0	2.80306	0.00506234	1	2.70113	0.00691079	25	0.254824	0.79886	11	1.68184	0.0926017
MOB opl & MOB onl	27	0.0509647	0.959354	3	2.49727	0.0125158	5	2.29341	0.0218249	3	2.49727	0.0125158	6	2.19148	0.0284176	0	2.80306	0.00506234	11	1.68184	0.0926017	0	2.80306	0.00506234	12	1.57991	0.114129	21	0.662541	0.507625
MOB gl & MOBgr	4	2.39534	0.0166054	0	2.80306	0.00506234	0	2.80306	0.00506234	0	2.80306	0.00506234	0	2.80306	0.00506234	0	2.80306	0.00506234	1	2.70113	0.00691079	0	2.80306	0.00506234	0	2.80306	0.00506234	3	2.49727	0.0125158
MOB gl & MOB ipl	6	2.19148	0.0284176	0	2.80306	0.00506234	0	2.80306	0.00506234	0	2.80306	0.00506234	0	2.80306	0.00506234	0	2.80306	0.00506234	0	2.80306	0.00506234	0	2.80306	0.00506234	5	2.29341	0.0218249	7	2.08955	0.0366587
MOB gl & MOB mi	12	1.57991	0.114129	0	2.80306	0.00506234	0	2.80306	0.00506234	0	2.80306	0.00506234	0	2.80306	0.00506234	0	2.80306	0.00506234	0	2.80306	0.00506234	0	2.80306	0.00506234	0	2.80306	0.00506234	0	2.80306	0.00506234
MOB gl & MOB opl	6	2.19148	0.0284176	1	2.70113	0.00691079	0	2.80306	0.00506234	0	2.80306	0.00506234	0	2.80306	0.00506234	0	2.80306	0.00506234	0	2.80306	0.00506234	1	2.70113	0.00691079	25	0.254824	0.79886	11	1.68184	0.0926017
MOB gl & MOB gl
MOB gl & MOB onl	19	0.8664	0.386271	0	2.80306	0.00506234	0	2.80306	0.00506234	0	2.80306	0.00506234	0	2.80306	0.00506234	0	2.80306	0.00506234	0	2.80306	0.00506234	0	2.80306	0.00506234	10	1.78377	0.0744628	14	1.37605	0.168808
MOB onl & MOBgr	21	0.662541	0.507625	9	1.88569	0.059337	10	1.78377	0.0744628	9	1.88569	0.059337	0	2.80306	0.00506234	0	2.80306	0.00506234	26	0.152894	0.878482	5	2.29341	0.0218249	0	2.80306	0.00506234	2	2.5992	0.00934454
MOB onl & MOB ipl	23	0.458682	0.646463	0	2.80306	0.00506234	13	1.47798	0.139415	23	0.458682	0.646463	0	2.80306	0.00506234	0	2.80306	0.00506234	18	0.96833	0.33288	16	1.17219	0.241122	1	2.70113	0.00691079	10	1.78377	0.0744628
MOB onl & MOB mi	26	0.152894	0.878482	11	1.68184	0.0926017	12	1.57991	0.114129	7	2.08955	0.0366587	0	2.80306	0.00506234	0	2.80306	0.00506234	18	0.96833	0.33288	13	1.47798	0.139415	0	2.80306	0.00506234	2	2.5992	0.00934454
MOB onl & MOB opl	27	0.0509647	0.959354	3	2.49727	0.0125158	5	2.29341	0.0218249	3	2.49727	0.0125158	6	2.19148	0.0284176	0	2.80306	0.00506234	11	1.68184	0.0926017	0	2.80306	0.00506234	12	1.57991	0.114129	21	0.662541	0.507625
MOB onl & MOB gl	19	0.8664	0.386271	0	2.80306	0.00506234	0	2.80306	0.00506234	0	2.80306	0.00506234	0	2.80306	0.00506234	0	2.80306	0.00506234	0	2.80306	0.00506234	0	2.80306	0.00506234	10	1.78377	0.0744628	14	1.37605	0.168808
MOB onl & MOB onl

## Sheet: Supp. Tab. 5
Supp. Tab. 5: Statistical data of differences between receptor densities across layers within the accessory olfactory bulb. Each receptor type was tested separately with pair-wise Wilcoxon-rank test if the Friedman ANOVA showed differences within the region. Wilcoxon-rank: Z-score (Z), minimum of sum of the ranks of positive or negative changes (T), red labelling if p < 0.05 (N = 10, df = 13)
	AMPA			Kainate			NMDA			mGlu2/3			GABAA			GABAA(BZ)			GABAB			α1			α2			D1/5
	T	Z	p-value	T	Z	p-value	T	Z	p-value	T	Z	p-value	T	Z	p-value	T	Z	p-value	T	Z	p-value	T	Z	p-value	T	Z	p-value	T	Z	p-value
AOB gr & AOB gr
AOB gr & AOB mi	25	0.254824	0.79886	0	2.80306	0.00506234	0	2.80306	0.00506234	4	2.39534	0.0166054	2	2.5992	0.00934454	27	0.0509647	0.959354	18	0.96833	0.33288	2	2.5992	0.00934454	25	0.254824	0.79886	26	0.152894	0.878482
AOB gr & AOB gl	14	1.37605	0.168808	1	2.70113	0.00691079	24	0.356753	0.721277	0	2.80306	0.00506234	16	1.17219	0.241122	0	2.80306	0.00506234	0	2.80306	0.00506234	8	1.98762	0.0468541	23	0.458682	0.646463	11	1.68184	0.0926017
AOB mi & AOB gr	25	0.254824	0.79886	0	2.80306	0.00506234	0	2.80306	0.00506234	4	2.39534	0.0166054	2	2.5992	0.00934454	27	0.0509647	0.959354	18	0.96833	0.33288	2	2.5992	0.00934454	25	0.254824	0.79886	26	0.152894	0.878482
AOB mi & AOB mi
AOB mi & AOB gl	11	1.68184	0.0926017	0	2.80306	0.00506234	3	2.49727	0.0125158	0	2.80306	0.00506234	0	2.80306	0.00506234	0	2.80306	0.00506234	0	2.80306	0.00506234	1	2.70113	0.00691079	5	2.29341	0.0218249	7	2.08955	0.0366587
AOB gl & AOB gr	14	1.37605	0.168808	1	2.70113	0.00691079	24	0.356753	0.721277	0	2.80306	0.00506234	16	1.17219	0.241122	0	2.80306	0.00506234	0	2.80306	0.00506234	8	1.98762	0.0468541	23	0.458682	0.646463	11	1.68184	0.0926017
AOB gl & AOB mi	11	1.68184	0.0926017	0	2.80306	0.00506234	3	2.49727	0.0125158	0	2.80306	0.00506234	0	2.80306	0.00506234	0	2.80306	0.00506234	0	2.80306	0.00506234	1	2.70113	0.00691079	5	2.29341	0.0218249	7	2.08955	0.0366587
AOB gl & AOB gl

## Sheet: Supp. Tab. 6
Supp. Tab. 6: Statistical data of differences between receptor densities across layers within the anterior olfactory cortex. Each receptor type was tested separately with pair-wise Wilcoxon-rank test if the Friedman ANOVA showed differences within the region. Wilcoxon-rank: Z-score (Z), minimum of sum of the ranks of positive or negative changes (T), red labelling if p < 0.05 (N = 10, df = 13)
	AMPA			Kainate			NMDA			mGlu2/3			GABAA			GABAA(BZ)			GABAB			α1			α2			D1/5
	T	Z	p-value	T	Z	p-value	T	Z	p-value	T	Z	p-value	T	Z	p-value	T	Z	p-value	T	Z	p-value	T	Z	p-value	T	Z	p-value	T	Z	p-value
AOC 1 & AOC 1
AOC 1 & AOC m	4	2.39534	0.0166054	26	0.152894	0.878482	6	2.19148	0.0284176	0	2.80306	0.00506234	14	1.37605	0.168808	10	1.78377	0.0744628	6	2.19148	0.0284176	1	2.70113	0.00691079	3	2.49727	0.0125158	19	0.8664	0.386271
AOC 1 & AOC d	19	0.8664	0.386271	10	1.78377	0.0744628	0	2.80306	0.00506234	1	2.70113	0.00691079	1	2.70113	0.00691079	1	2.70113	0.00691079	6	2.19148	0.0284176	1	2.70113	0.00691079	0	2.80306	0.00506234	7	2.08955	0.0366587
AOC 1 & AOC pv	17	1.07026	0.284504	1	2.70113	0.00691079	16	1.17219	0.241122	0	2.80306	0.00506234	5	2.29341	0.0218249	13	1.47798	0.139415	21	0.662541	0.507625	1	2.70113	0.00691079	10	1.78377	0.0744628	12	1.57991	0.114129
AOC 1 & AOC I	8	1.98762	0.0468541	6	2.19148	0.0284176	0	2.80306	0.00506234	22	0.560612	0.575063	0	2.80306	0.00506234	9	1.88569	0.059337	5	2.29341	0.0218249	3	2.49727	0.0125158	3	2.49727	0.0125158	5	2.29341	0.0218249
AOC m & AOC 1	4	2.39534	0.0166054	26	0.152894	0.878482	6	2.19148	0.0284176	0	2.80306	0.00506234	14	1.37605	0.168808	10	1.78377	0.0744628	6	2.19148	0.0284176	1	2.70113	0.00691079	3	2.49727	0.0125158	19	0.8664	0.386271
AOC m & AOC m
AOC m & AOC d	6	2.19148	0.0284176	16	1.17219	0.241122	2	2.5992	0.00934454	16	1.17219	0.241122	14	1.37605	0.168808	3	2.49727	0.0125158	23	0.458682	0.646463	25	0.254824	0.79886	19	0.8664	0.386271	11	1.68184	0.0926017
AOC m & AOC pv	10	1.78377	0.0744628	6	2.19148	0.0284176	0	2.80306	0.00506234	3	2.49727	0.0125158	26	0.152894	0.878482	26	0.152894	0.878482	0	2.80306	0.00506234	25	0.254824	0.79886	16	1.17219	0.241122	9	1.88569	0.059337
AOC m & AOC I	11	1.68184	0.0926017	17	1.07026	0.284504	0	2.80306	0.00506234	6	2.19148	0.0284176	7	2.08955	0.0366587	24	0.356753	0.721277	24	0.356753	0.721277	17	1.07026	0.284504	11	1.68184	0.0926017	6	2.19148	0.0284176
AOC d & AOC 1	19	0.8664	0.386271	10	1.78377	0.0744628	0	2.80306	0.00506234	1	2.70113	0.00691079	1	2.70113	0.00691079	1	2.70113	0.00691079	6	2.19148	0.0284176	1	2.70113	0.00691079	0	2.80306	0.00506234	7	2.08955	0.0366587
AOC d & AOC m	6	2.19148	0.0284176	16	1.17219	0.241122	2	2.5992	0.00934454	16	1.17219	0.241122	14	1.37605	0.168808	3	2.49727	0.0125158	23	0.458682	0.646463	25	0.254824	0.79886	19	0.8664	0.386271	11	1.68184	0.0926017
AOC d & AOC d
AOC d & AOC pv	25	0.254824	0.79886	4	2.39534	0.0166054	0	2.80306	0.00506234	1	2.70113	0.00691079	7	2.08955	0.0366587	13	1.47798	0.139415	1	2.70113	0.00691079	23	0.458682	0.646463	13	1.47798	0.139415	3	2.49727	0.0125158
AOC d & AOC I	16	1.17219	0.241122	19	0.8664	0.386271	0	2.80306	0.00506234	8	1.98762	0.0468541	16	1.17219	0.241122	0	2.80306	0.00506234	17	1.07026	0.284504	25	0.254824	0.79886	7	2.08955	0.0366587	4	2.39534	0.0166054
AOC pv & AOC 1	17	1.07026	0.284504	1	2.70113	0.00691079	16	1.17219	0.241122	0	2.80306	0.00506234	5	2.29341	0.0218249	13	1.47798	0.139415	21	0.662541	0.507625	1	2.70113	0.00691079	10	1.78377	0.0744628	12	1.57991	0.114129
AOC pv & AOC m	10	1.78377	0.0744628	6	2.19148	0.0284176	0	2.80306	0.00506234	3	2.49727	0.0125158	26	0.152894	0.878482	26	0.152894	0.878482	0	2.80306	0.00506234	25	0.254824	0.79886	16	1.17219	0.241122	9	1.88569	0.059337
AOC pv & AOC d	25	0.254824	0.79886	4	2.39534	0.0166054	0	2.80306	0.00506234	1	2.70113	0.00691079	7	2.08955	0.0366587	13	1.47798	0.139415	1	2.70113	0.00691079	23	0.458682	0.646463	13	1.47798	0.139415	3	2.49727	0.0125158
AOC pv & AOC pv
AOC pv & AOC I	10	1.78377	0.0744628	2	2.5992	0.00934454	0	2.80306	0.00506234	0	2.80306	0.00506234	1	2.70113	0.00691079	23	0.458682	0.646463	3	2.49727	0.0125158	21	0.662541	0.507625	15	1.27412	0.202623	20	0.764471	0.444587
AOC I & AOC 1	8	1.98762	0.0468541	6	2.19148	0.0284176	0	2.80306	0.00506234	22	0.560612	0.575063	0	2.80306	0.00506234	9	1.88569	0.059337	5	2.29341	0.0218249	3	2.49727	0.0125158	3	2.49727	0.0125158	5	2.29341	0.0218249
AOC I & AOC m	11	1.68184	0.0926017	17	1.07026	0.284504	0	2.80306	0.00506234	6	2.19148	0.0284176	7	2.08955	0.0366587	24	0.356753	0.721277	24	0.356753	0.721277	17	1.07026	0.284504	11	1.68184	0.0926017	6	2.19148	0.0284176
AOC I & AOC d	16	1.17219	0.241122	19	0.8664	0.386271	0	2.80306	0.00506234	8	1.98762	0.0468541	16	1.17219	0.241122	0	2.80306	0.00506234	17	1.07026	0.284504	25	0.254824	0.79886	7	2.08955	0.0366587	4	2.39534	0.0166054
AOC I & AOC pv	10	1.78377	0.0744628	2	2.5992	0.00934454	0	2.80306	0.00506234	0	2.80306	0.00506234	1	2.70113	0.00691079	23	0.458682	0.646463	3	2.49727	0.0125158	21	0.662541	0.507625	15	1.27412	0.202623	20	0.764471	0.444587
AOC I & AOC I

## Sheet: Supp. Tab. 7
Supp. Tab. 7: Statistical data of differences between receptor densities across layers within the dorsal taenia tecta. Each receptor type was tested separately with pair-wise Wilcoxon-rank test if the Friedman ANOVA showed differences within the region. Wilcoxon-rank: Z-score (Z), minimum of sum of the ranks of positive or negative changes (T), red labelling if p < 0.05 (N = 10, df = 13)
	AMPA			Kainate			NMDA			mGlu2/3			GABAA			GABAA(BZ)			GABAB			α1			α2			D1/5
	T	Z	p-value	T	Z	p-value	T	Z	p-value	T	Z	p-value	T	Z	p-value	T	Z	p-value	T	Z	p-value	T	Z	p-value	T	Z	p-value	T	Z	p-value
TTd 1 & TTd 1
TTd 1 & TTd 2	1	2.70113	0.00691079	10	1.78377	0.0744628	22	0.560612	0.575063	10	1.78377	0.0744628	26	0.152894	0.878482	8	1.98762	0.0468541	25	0.254824	0.79886	23	0.458682	0.646463	8	1.98762	0.0468541	12	1.57991	0.114129
TTd 1 & TTd 3	23	0.458682	0.646463	10	1.78377	0.0744628	15	1.27412	0.202623	4	2.39534	0.0166054	20	0.764471	0.444587	6	2.19148	0.0284176	22	0.560612	0.575063	22	0.560612	0.575063	15	1.27412	0.202623	0	2.80306	0.00506234
TTd 1 & TTd 4	7	2.08955	0.0366587	1	2.70113	0.00691079	3	2.49727	0.0125158	5	2.29341	0.0218249	7	2.08955	0.0366587	18	0.96833	0.33288	0	2.80306	0.00506234	13	1.47798	0.139415	3	2.49727	0.0125158	0	2.80306	0.00506234
TTd 2 & TTd 1	1	2.70113	0.00691079	10	1.78377	0.0744628	22	0.560612	0.575063	10	1.78377	0.0744628	26	0.152894	0.878482	8	1.98762	0.0468541	25	0.254824	0.79886	23	0.458682	0.646463	8	1.98762	0.0468541	12	1.57991	0.114129
TTd 2 & TTd 2
TTd 2 & TTd 3	2	2.5992	0.00934454	7	2.08955	0.0366587	19	0.8664	0.386271	5	2.29341	0.0218249	22	0.560612	0.575063	13	1.47798	0.139415	18	0.96833	0.33288	16	1.17219	0.241122	16	1.17219	0.241122	0	2.80306	0.00506234
TTd 2 & TTd 4	1	2.70113	0.00691079	0	2.80306	0.00506234	2	2.5992	0.00934454	9	1.88569	0.059337	10	1.78377	0.0744628	27	0.0509647	0.959354	1	2.70113	0.00691079	12	1.57991	0.114129	20	0.764471	0.444587	0	2.80306	0.00506234
TTd 3 & TTd 1	23	0.458682	0.646463	10	1.78377	0.0744628	15	1.27412	0.202623	4	2.39534	0.0166054	20	0.764471	0.444587	6	2.19148	0.0284176	22	0.560612	0.575063	22	0.560612	0.575063	15	1.27412	0.202623	0	2.80306	0.00506234
TTd 3 & TTd 2	2	2.5992	0.00934454	7	2.08955	0.0366587	19	0.8664	0.386271	5	2.29341	0.0218249	22	0.560612	0.575063	13	1.47798	0.139415	18	0.96833	0.33288	16	1.17219	0.241122	16	1.17219	0.241122	0	2.80306	0.00506234
TTd 3 & TTd 3
TTd 3 & TTd 4	7	2.08955	0.0366587	1	2.70113	0.00691079	3	2.49727	0.0125158	20	0.764471	0.444587	6	2.19148	0.0284176	19	0.8664	0.386271	3	2.49727	0.0125158	9	1.88569	0.059337	12	1.57991	0.114129	0	2.80306	0.00506234
TTd 4 & TTd 1	7	2.08955	0.0366587	1	2.70113	0.00691079	3	2.49727	0.0125158	5	2.29341	0.0218249	7	2.08955	0.0366587	18	0.96833	0.33288	0	2.80306	0.00506234	13	1.47798	0.139415	3	2.49727	0.0125158	0	2.80306	0.00506234
TTd 4 & TTd 2	1	2.70113	0.00691079	0	2.80306	0.00506234	2	2.5992	0.00934454	9	1.88569	0.059337	10	1.78377	0.0744628	27	0.0509647	0.959354	1	2.70113	0.00691079	12	1.57991	0.114129	20	0.764471	0.444587	0	2.80306	0.00506234
TTd 4 & TTd 3	7	2.08955	0.0366587	1	2.70113	0.00691079	3	2.49727	0.0125158	20	0.764471	0.444587	6	2.19148	0.0284176	19	0.8664	0.386271	3	2.49727	0.0125158	9	1.88569	0.059337	12	1.57991	0.114129	0	2.80306	0.00506234
TTd 4 & TTd 4

## Sheet: Supp. Tab. 8
Supp. Tab. 8: Statistical data of differences between receptor densities across layers within the ventral taenia tecta. Each receptor type was tested separately with pair-wise Wilcoxon-rank test if the Friedman ANOVA showed differences within the region. Wilcoxon-rank: Z-score (Z), minimum of sum of the ranks of positive or negative changes (T), red labelling if p < 0.05 (N = 10, df = 13)
	AMPA			Kainate			NMDA			mGlu2/3			GABAA			GABAA(BZ)			GABAB			α1			α2			D1/5
	T	Z	p-value	T	Z	p-value	T	Z	p-value	T	Z	p-value	T	Z	p-value	T	Z	p-value	T	Z	p-value	T	Z	p-value	T	Z	p-value	T	Z	p-value
TTv 1 & TTv 1
TTv 1 & TTv 2	0	2.80306	0.00506234	1	2.70113	0.00691079	8	1.98762	0.0468541	22	0.560612	0.575063	18	0.96833	0.33288	14	1.37605	0.168808	10	1.78377	0.0744628	21	0.662541	0.507625	4	2.39534	0.0166054	13	1.47798	0.139415
TTv 1 & TTv 3	0	2.80306	0.00506234	2	2.5992	0.00934454	25	0.254824	0.79886	22	0.560612	0.575063	23	0.458682	0.646463	14	1.37605	0.168808	2	2.5992	0.00934454	12	1.57991	0.114129	5	2.29341	0.0218249	3	2.49727	0.0125158
TTv 2 & TTv 1	0	2.80306	0.00506234	1	2.70113	0.00691079	8	1.98762	0.0468541	22	0.560612	0.575063	18	0.96833	0.33288	14	1.37605	0.168808	10	1.78377	0.0744628	21	0.662541	0.507625	4	2.39534	0.0166054	13	1.47798	0.139415
TTv 2 & TTv 2
TTv 2 & TTv 3	20	0.764471	0.444587	9	1.88569	0.059337	18	0.96833	0.33288	13	1.47798	0.139415	9	1.88569	0.059337	22	0.560612	0.575063	27	0.0509647	0.959354	20	0.764471	0.444587	18	0.96833	0.33288	0	2.80306	0.00506234
TTv 3 & TTv 1	0	2.80306	0.00506234	2	2.5992	0.00934454	25	0.254824	0.79886	22	0.560612	0.575063	23	0.458682	0.646463	14	1.37605	0.168808	2	2.5992	0.00934454	12	1.57991	0.114129	5	2.29341	0.0218249	3	2.49727	0.0125158
TTv 3 & TTv 2	20	0.764471	0.444587	9	1.88569	0.059337	18	0.96833	0.33288	13	1.47798	0.139415	9	1.88569	0.059337	22	0.560612	0.575063	27	0.0509647	0.959354	20	0.764471	0.444587	18	0.96833	0.33288	0	2.80306	0.00506234
TTv 3 & TTv 3

## Sheet: Supp. Tab. 9
Supp. Tab. 9: Statistical data of differences between receptor densities across layers within the olfactory tubercle. Each receptor type was tested separately with pair-wise Wilcoxon-rank test if the Friedman ANOVA showed differences within the region. Wilcoxon-rank: Z-score (Z), minimum of sum of the ranks of positive or negative changes (T), red labelling if p < 0.05 (N = 10, df = 13)
	AMPA			Kainate			NMDA			mGlu2/3			GABAA			GABAA(BZ)			GABAB			α1			α2			D1/5
	T	Z	p-value	T	Z	p-value	T	Z	p-value	T	Z	p-value	T	Z	p-value	T	Z	p-value	T	Z	p-value	T	Z	p-value	T	Z	p-value	T	Z	p-value
OT 1 & OT 1
OT 1 & OT 2	0	2.80306	0.00506234	1	2.70113	0.00691079	0	2.80306	0.00506234	10	1.78377	0.0744628	0	2.80306	0.00506234	7	2.08955	0.0366587	0	2.80306	0.00506234	9	1.88569	0.059337	0	2.80306	0.00506234	1	2.70113	0.00691079
OT 1 & OT 3	0	2.80306	0.00506234	0	2.80306	0.00506234	1	2.70113	0.00691079	0	2.80306	0.00506234	18	0.96833	0.33288	10	1.78377	0.0744628	0	2.80306	0.00506234	3	2.49727	0.0125158	0	2.80306	0.00506234	15	1.27412	0.202623
OT 2 & OT 1	0	2.80306	0.00506234	1	2.70113	0.00691079	0	2.80306	0.00506234	10	1.78377	0.0744628	0	2.80306	0.00506234	7	2.08955	0.0366587	0	2.80306	0.00506234	9	1.88569	0.059337	0	2.80306	0.00506234	1	2.70113	0.00691079
OT 2 & OT 2
OT 2 & OT 3	0	2.80306	0.00506234	24	0.356753	0.721277	10	1.78377	0.0744628	6	2.19148	0.0284176	1	2.70113	0.00691079	20	0.764471	0.444587	10	1.78377	0.0744628	1	2.70113	0.00691079	2	2.5992	0.00934454	1	2.70113	0.00691079
OT 3 & OT 1	0	2.80306	0.00506234	0	2.80306	0.00506234	1	2.70113	0.00691079	0	2.80306	0.00506234	18	0.96833	0.33288	10	1.78377	0.0744628	0	2.80306	0.00506234	3	2.49727	0.0125158	0	2.80306	0.00506234	15	1.27412	0.202623
OT 3 & OT 2	0	2.80306	0.00506234	24	0.356753	0.721277	10	1.78377	0.0744628	6	2.19148	0.0284176	1	2.70113	0.00691079	20	0.764471	0.444587	10	1.78377	0.0744628	1	2.70113	0.00691079	2	2.5992	0.00934454	1	2.70113	0.00691079
OT 3 & OT 3

## Sheet: Supp. Tab. 10
Supp. Tab. 10: Statistical data of differences between receptor densities across layers within the dorsal peduncular cortex. Each receptor type was tested separately with pair-wise Wilcoxon-rank test if the Friedman ANOVA showed differences within the region. Wilcoxon-rank: Z-score (Z), minimum of sum of the ranks of positive or negative changes (T), red labelling if p < 0.05 (N = 10, df = 13)
	AMPA			Kainate			NMDA			mGlu2/3			GABAA			GABAA(BZ)			GABAB			α1			α2			D1/5
	T	Z	p-value	T	Z	p-value	T	Z	p-value	T	Z	p-value	T	Z	p-value	T	Z	p-value	T	Z	p-value	T	Z	p-value	T	Z	p-value	T	Z	p-value
DP 1 & DP 1
DP 1 & DP 2/3	0	2.80306	0.00506234	1	2.70113	0.00691079	2	2.5992	0.00934454	0	2.80306	0.00506234	11	1.68184	0.0926017	24	0.356753	0.721277	13	1.47798	0.139415	7	2.08955	0.0366587	14	1.37605	0.168808	3	2.49727	0.0125158
DP 1 & DP 5	6	2.19148	0.0284176	0	2.80306	0.00506234	10	1.78377	0.0744628	1	2.70113	0.00691079	6	2.19148	0.0284176	19	0.8664	0.386271	21	0.662541	0.507625	8	1.98762	0.0468541	18	0.96833	0.33288	0	2.80306	0.00506234
DP 1 & DP 6	8	1.98762	0.0468541	0	2.80306	0.00506234	9	1.88569	0.059337	0	2.80306	0.00506234	23	0.458682	0.646463	20	0.764471	0.444587	5	2.29341	0.0218249	26	0.152894	0.878482	16	1.17219	0.241122	0	2.80306	0.00506234
DP 2/3 & DP 1	0	2.80306	0.00506234	1	2.70113	0.00691079	2	2.5992	0.00934454	5	2.29341	0.0218249	11	1.68184	0.0926017	24	0.356753	0.721277	13	1.47798	0.139415	7	2.08955	0.0366587	14	1.37605	0.168808	3	2.49727	0.0125158
DP 2/3 & DP 2/3										10	1.78377	0.0744628
DP 2/3 & DP 5	0	2.80306	0.00506234	20	0.764471	0.444587	0	2.80306	0.00506234				20	0.764471	0.444587	23	0.458682	0.646463	6	2.19148	0.0284176	18	0.96833	0.33288	17	1.07026	0.284504	25	0.254824	0.79886
DP 2/3 & DP 6	0	2.80306	0.00506234	6	2.19148	0.0284176	0	2.80306	0.00506234	6	2.19148	0.0284176	18	0.96833	0.33288	11	1.68184	0.0926017	0	2.80306	0.00506234	16	1.17219	0.241122	25	0.254824	0.79886	0	2.80306	0.00506234
DP 5 & DP 1	6	2.19148	0.0284176	0	2.80306	0.00506234	10	1.78377	0.0744628	12	1.57991	0.114129	6	2.19148	0.0284176	19	0.8664	0.386271	21	0.662541	0.507625	8	1.98762	0.0468541	18	0.96833	0.33288	0	2.80306	0.00506234
DP 5 & DP 2/3	0	2.80306	0.00506234	20	0.764471	0.444587	0	2.80306	0.00506234	0	2.80306	0.00506234	20	0.764471	0.444587	23	0.458682	0.646463	6	2.19148	0.0284176	18	0.96833	0.33288	17	1.07026	0.284504	25	0.254824	0.79886
DP 5 & DP 5										1	2.70113	0.00691079
DP 5 & DP 6	19	0.8664	0.386271	2	2.5992	0.00934454	3	2.49727	0.0125158	0	2.80306	0.00506234	6	2.19148	0.0284176	9	1.88569	0.059337	4	2.39534	0.0166054	10	1.78377	0.0744628	13	1.47798	0.139415	1	2.70113	0.00691079
DP 6 & DP 1	8	1.98762	0.0468541	0	2.80306	0.00506234	9	1.88569	0.059337	12	1.57991	0.114129	23	0.458682	0.646463	20	0.764471	0.444587	5	2.29341	0.0218249	26	0.152894	0.878482	16	1.17219	0.241122	0	2.80306	0.00506234
DP 6 & DP 2/3	0	2.80306	0.00506234	6	2.19148	0.0284176	0	2.80306	0.00506234	0	2.80306	0.00506234	18	0.96833	0.33288	11	1.68184	0.0926017	0	2.80306	0.00506234	16	1.17219	0.241122	25	0.254824	0.79886	0	2.80306	0.00506234
DP 6 & DP 5	19	0.8664	0.386271	2	2.5992	0.00934454	3	2.49727	0.0125158	6	2.19148	0.0284176	6	2.19148	0.0284176	9	1.88569	0.059337	4	2.39534	0.0166054	10	1.78377	0.0744628	13	1.47798	0.139415	1	2.70113	0.00691079
DP 6 & DP 6

## Sheet: Supp. Tab. 11
Supp. Tab. 11: Statistical data of differences between receptor densities across layers within the piriform cortex. Each receptor type was tested separately with pair-wise Wilcoxon-rank test if the Friedman ANOVA showed differences within the region. Wilcoxon-rank: Z-score (Z), minimum of sum of the ranks of positive or negative changes (T), red labelling if p < 0.05 (N = 10, df = 13)
	AMPA			Kainate			NMDA			mGlu2/3			GABAA			GABAA(BZ)			GABAB			α1			α2			D1/5
	T	Z	p-value	T	Z	p-value	T	Z	p-value	T	Z	p-value	T	Z	p-value	T	Z	p-value	T	Z	p-value	T	Z	p-value	T	Z	p-value	T	Z	p-value
PIR 1 & PIR 1
PIR 1 & PIR 2	0	2.80306	0.00506234	9	1.88569	0.059337	11	1.68184	0.0926017	0	2.80306	0.00506234	26	0.152894	0.878482	17	1.07026	0.284504	4	2.39534	0.0166054	15	1.27412	0.202623	5	2.29341	0.0218249	0	2.80306	0.00506234
PIR 1 & PIR 3	3	2.49727	0.0125158	1	2.70113	0.00691079	3	2.49727	0.0125158	0	2.80306	0.00506234	2	2.5992	0.00934454	3	2.49727	0.0125158	10	1.78377	0.0744628	3	2.49727	0.0125158	3	2.49727	0.0125158	0	2.80306	0.00506234
PIR 2 & PIR 1	0	2.80306	0.00506234	9	1.88569	0.059337	11	1.68184	0.0926017	0	2.80306	0.00506234	26	0.152894	0.878482	17	1.07026	0.284504	4	2.39534	0.0166054	15	1.27412	0.202623	5	2.29341	0.0218249	0	2.80306	0.00506234
PIR 2 & PIR 2
PIR 2 & PIR 3	0	2.80306	0.00506234	0	2.80306	0.00506234	6	2.19148	0.0284176	0	2.80306	0.00506234	0	2.80306	0.00506234	13	1.47798	0.139415	0	2.80306	0.00506234	2	2.5992	0.00934454	16	1.17219	0.241122	0	2.80306	0.00506234
PIR 3 & PIR 1	3	2.49727	0.0125158	1	2.70113	0.00691079	3	2.49727	0.0125158	0	2.80306	0.00506234	2	2.5992	0.00934454	3	2.49727	0.0125158	10	1.78377	0.0744628	3	2.49727	0.0125158	3	2.49727	0.0125158	0	2.80306	0.00506234
PIR 3 & PIR 2	0	2.80306	0.00506234	0	2.80306	0.00506234	6	2.19148	0.0284176	0	2.80306	0.00506234	0	2.80306	0.00506234	13	1.47798	0.139415	0	2.80306	0.00506234	2	2.5992	0.00934454	16	1.17219	0.241122	0	2.80306	0.00506234
PIR 3 & PIR 3

## Sheet: Supp. Tab. 12
Supp. Tab. 12: Statistical data of differences between receptor densities across layers within the lateral entorhinal cortex. Each receptor type was tested separately with pair-wise Wilcoxon-rank test if the Friedman ANOVA showed differences within the region. Wilcoxon-rank: Z-score (Z), minimum of sum of the ranks of positive or negative changes (T), red labelling if p < 0.05 (N = 10, df = 13)
	AMPA			Kainate			NMDA			mGlu2/3			GABAA			GABAA(BZ)			GABAB			α1			α2			D1/5
	T	Z	p-value	T	Z	p-value	T	Z	p-value	T	Z	p-value	T	Z	p-value	T	Z	p-value	T	Z	p-value	T	Z	p-value	T	Z	p-value	T	Z	p-value
ENT I 1 & ENT I 1
ENT I 1 & ENT I 2	0	2.80306	0.00506234	0	2.80306	0.00506234	0	2.80306	0.00506234	18	0.96833	0.33288	0	2.80306	0.00506234	1	2.70113	0.00691079	4	2.39534	0.0166054	13	1.47798	0.139415	0	2.80306	0.00506234	0	2.80306	0.00506234
ENT I 1 & ENT I 3	0	2.80306	0.00506234	0	2.80306	0.00506234	0	2.80306	0.00506234	26	0.152894	0.878482	1	2.70113	0.00691079	15	1.27412	0.202623	1	2.70113	0.00691079	23	0.458682	0.646463	0	2.80306	0.00506234	0	2.80306	0.00506234
ENT I 1 & ENT I 4	0	2.80306	0.00506234	0	2.80306	0.00506234	0	2.80306	0.00506234	27	0.0509647	0.959354	0	2.80306	0.00506234	21	0.662541	0.507625	3	2.49727	0.0125158	23	0.458682	0.646463	0	2.80306	0.00506234	7	2.08955	0.0366587
ENT I 1 & ENT I 5	0	2.80306	0.00506234	0	2.80306	0.00506234	0	2.80306	0.00506234	25	0.254824	0.79886	15	1.27412	0.202623	24	0.356753	0.721277	11	1.68184	0.0926017	21	0.662541	0.507625	0	2.80306	0.00506234	11	1.68184	0.0926017
ENT I 1 & ENT I 6a	3	2.49727	0.0125158	0	2.80306	0.00506234	5	2.29341	0.0218249	12	1.57991	0.114129	23	0.458682	0.646463	12	1.57991	0.114129	21	0.662541	0.507625	0	2.80306	0.00506234	0	2.80306	0.00506234	5	2.29341	0.0218249
ENT I 1 & ENT I 6b	18	0.96833	0.33288	0	2.80306	0.00506234	13	1.47798	0.139415	0	2.80306	0.00506234	9	1.88569	0.059337	19	0.8664	0.386271	0	2.80306	0.00506234	0	2.80306	0.00506234	0	2.80306	0.00506234	5	2.29341	0.0218249
ENT I 2 & ENT I 1	0	2.80306	0.00506234	0	2.80306	0.00506234	0	2.80306	0.00506234	18	0.96833	0.33288	0	2.80306	0.00506234	1	2.70113	0.00691079	4	2.39534	0.0166054	13	1.47798	0.139415	0	2.80306	0.00506234	0	2.80306	0.00506234
ENT I 2 & ENT I 2
ENT I 2 & ENT I 3	21	0.662541	0.507625	0	2.80306	0.00506234	4	2.39534	0.0166054	21	0.662541	0.507625	24	0.356753	0.721277	16	1.17219	0.241122	26	0.152894	0.878482	17	1.07026	0.284504	2	2.5992	0.00934454	22	0.560612	0.575063
ENT I 2 & ENT I 4	22	0.560612	0.575063	0	2.80306	0.00506234	22	0.560612	0.575063	22	0.560612	0.575063	18	0.96833	0.33288	12	1.57991	0.114129	24	0.356753	0.721277	14	1.37605	0.168808	0	2.80306	0.00506234	18	0.96833	0.33288
ENT I 2 & ENT I 5	3	2.49727	0.0125158	0	2.80306	0.00506234	20	0.764471	0.444587	17	1.07026	0.284504	1	2.70113	0.00691079	14	1.37605	0.168808	15	1.27412	0.202623	24	0.356753	0.721277	0	2.80306	0.00506234	21	0.662541	0.507625
ENT I 2 & ENT I 6a	0	2.80306	0.00506234	0	2.80306	0.00506234	0	2.80306	0.00506234	2	2.5992	0.00934454	0	2.80306	0.00506234	25	0.254824	0.79886	4	2.39534	0.0166054	3	2.49727	0.0125158	0	2.80306	0.00506234	19	0.8664	0.386271
ENT I 2 & ENT I 6b	0	2.80306	0.00506234	0	2.80306	0.00506234	0	2.80306	0.00506234	0	2.80306	0.00506234	0	2.80306	0.00506234	14	1.37605	0.168808	0	2.80306	0.00506234	0	2.80306	0.00506234	0	2.80306	0.00506234	15	1.27412	0.202623
ENT I 3 & ENT I 1	0	2.80306	0.00506234	0	2.80306	0.00506234	0	2.80306	0.00506234	26	0.152894	0.878482	1	2.70113	0.00691079	15	1.27412	0.202623	1	2.70113	0.00691079	23	0.458682	0.646463	0	2.80306	0.00506234	0	2.80306	0.00506234
ENT I 3 & ENT I 2	21	0.662541	0.507625	0	2.80306	0.00506234	4	2.39534	0.0166054	21	0.662541	0.507625	24	0.356753	0.721277	16	1.17219	0.241122	26	0.152894	0.878482	17	1.07026	0.284504	2	2.5992	0.00934454	22	0.560612	0.575063
ENT I 3 & ENT I 3
ENT I 3 & ENT I 4	9	1.88569	0.059337	3	2.49727	0.0125158	4	2.39534	0.0166054	19	0.8664	0.386271	11	1.68184	0.0926017	12	1.57991	0.114129	13	1.47798	0.139415	20	0.764471	0.444587	3	2.49727	0.0125158	12	1.57991	0.114129
ENT I 3 & ENT I 5	4	2.39534	0.0166054	0	2.80306	0.00506234	4	2.39534	0.0166054	17	1.07026	0.284504	3	2.49727	0.0125158	17	1.07026	0.284504	4	2.39534	0.0166054	18	0.96833	0.33288	1	2.70113	0.00691079	19	0.8664	0.386271
ENT I 3 & ENT I 6a	0	2.80306	0.00506234	0	2.80306	0.00506234	0	2.80306	0.00506234	1	2.70113	0.00691079	1	2.70113	0.00691079	11	1.68184	0.0926017	5	2.29341	0.0218249	0	2.80306	0.00506234	8	1.98762	0.0468541	19	0.8664	0.386271
ENT I 3 & ENT I 6b	0	2.80306	0.00506234	0	2.80306	0.00506234	0	2.80306	0.00506234	0	2.80306	0.00506234	0	2.80306	0.00506234	18	0.96833	0.33288	0	2.80306	0.00506234	0	2.80306	0.00506234	18	0.96833	0.33288	14	1.37605	0.168808
ENT I 4 & ENT I 1	0	2.80306	0.00506234	0	2.80306	0.00506234	0	2.80306	0.00506234	27	0.0509647	0.959354	0	2.80306	0.00506234	21	0.662541	0.507625	3	2.49727	0.0125158	23	0.458682	0.646463	0	2.80306	0.00506234	7	2.08955	0.0366587
ENT I 4 & ENT I 2	22	0.560612	0.575063	0	2.80306	0.00506234	22	0.560612	0.575063	22	0.560612	0.575063	18	0.96833	0.33288	12	1.57991	0.114129	24	0.356753	0.721277	14	1.37605	0.168808	0	2.80306	0.00506234	18	0.96833	0.33288
ENT I 4 & ENT I 3	9	1.88569	0.059337	3	2.49727	0.0125158	4	2.39534	0.0166054	19	0.8664	0.386271	11	1.68184	0.0926017	12	1.57991	0.114129	13	1.47798	0.139415	20	0.764471	0.444587	3	2.49727	0.0125158	12	1.57991	0.114129
ENT I 4 & ENT I 4
ENT I 4 & ENT I 5	8	1.98762	0.0468541	1	2.70113	0.00691079	4	2.39534	0.0166054	8	1.98762	0.0468541	1	2.70113	0.00691079	24	0.356753	0.721277	2	2.5992	0.00934454	14	1.37605	0.168808	16	1.17219	0.241122	24	0.356753	0.721277
ENT I 4 & ENT I 6a	1	2.70113	0.00691079	0	2.80306	0.00506234	0	2.80306	0.00506234	0	2.80306	0.00506234	0	2.80306	0.00506234	0	2.80306	0.00506234	4	2.39534	0.0166054	0	2.80306	0.00506234	27	0.0509647	0.959354	7	2.08955	0.0366587
ENT I 4 & ENT I 6b	0	2.80306	0.00506234	0	2.80306	0.00506234	0	2.80306	0.00506234	0	2.80306	0.00506234	0	2.80306	0.00506234	24	0.356753	0.721277	0	2.80306	0.00506234	0	2.80306	0.00506234	23	0.458682	0.646463	4	2.39534	0.0166054
ENT I 5 & ENT I 1	0	2.80306	0.00506234	0	2.80306	0.00506234	0	2.80306	0.00506234	25	0.254824	0.79886	15	1.27412	0.202623	24	0.356753	0.721277	11	1.68184	0.0926017	21	0.662541	0.507625	0	2.80306	0.00506234	11	1.68184	0.0926017
ENT I 5 & ENT I 2	3	2.49727	0.0125158	0	2.80306	0.00506234	20	0.764471	0.444587	17	1.07026	0.284504	1	2.70113	0.00691079	14	1.37605	0.168808	15	1.27412	0.202623	24	0.356753	0.721277	0	2.80306	0.00506234	21	0.662541	0.507625
ENT I 5 & ENT I 3	4	2.39534	0.0166054	0	2.80306	0.00506234	4	2.39534	0.0166054	17	1.07026	0.284504	3	2.49727	0.0125158	17	1.07026	0.284504	4	2.39534	0.0166054	18	0.96833	0.33288	1	2.70113	0.00691079	19	0.8664	0.386271
ENT I 5 & ENT I 4	8	1.98762	0.0468541	1	2.70113	0.00691079	4	2.39534	0.0166054	8	1.98762	0.0468541	1	2.70113	0.00691079	24	0.356753	0.721277	2	2.5992	0.00934454	14	1.37605	0.168808	16	1.17219	0.241122	24	0.356753	0.721277
ENT I 5 & ENT I 5
ENT I 5 & ENT I 6a	0	2.80306	0.00506234	0	2.80306	0.00506234	0	2.80306	0.00506234	10	1.78377	0.0744628	8	1.98762	0.0468541	0	2.80306	0.00506234	11	1.68184	0.0926017	0	2.80306	0.00506234	19	0.8664	0.386271	3	2.49727	0.0125158
ENT I 5 & ENT I 6b	0	2.80306	0.00506234	0	2.80306	0.00506234	0	2.80306	0.00506234	0	2.80306	0.00506234	0	2.80306	0.00506234	13	1.47798	0.139415	0	2.80306	0.00506234	0	2.80306	0.00506234	15	1.27412	0.202623	4	2.39534	0.0166054
ENT I 6a & ENT I 1	3	2.49727	0.0125158	0	2.80306	0.00506234	5	2.29341	0.0218249	12	1.57991	0.114129	23	0.458682	0.646463	12	1.57991	0.114129	21	0.662541	0.507625	0	2.80306	0.00506234	0	2.80306	0.00506234	5	2.29341	0.0218249
ENT I 6a & ENT I 2	0	2.80306	0.00506234	0	2.80306	0.00506234	0	2.80306	0.00506234	2	2.5992	0.00934454	0	2.80306	0.00506234	25	0.254824	0.79886	4	2.39534	0.0166054	3	2.49727	0.0125158	0	2.80306	0.00506234	19	0.8664	0.386271
ENT I 6a & ENT I 3	0	2.80306	0.00506234	0	2.80306	0.00506234	0	2.80306	0.00506234	1	2.70113	0.00691079	1	2.70113	0.00691079	11	1.68184	0.0926017	5	2.29341	0.0218249	0	2.80306	0.00506234	8	1.98762	0.0468541	19	0.8664	0.386271
ENT I 6a & ENT I 4	1	2.70113	0.00691079	0	2.80306	0.00506234	0	2.80306	0.00506234	0	2.80306	0.00506234	0	2.80306	0.00506234	0	2.80306	0.00506234	4	2.39534	0.0166054	0	2.80306	0.00506234	27	0.0509647	0.959354	7	2.08955	0.0366587
ENT I 6a & ENT I 5	0	2.80306	0.00506234	0	2.80306	0.00506234	0	2.80306	0.00506234	10	1.78377	0.0744628	8	1.98762	0.0468541	0	2.80306	0.00506234	11	1.68184	0.0926017	0	2.80306	0.00506234	19	0.8664	0.386271	3	2.49727	0.0125158
ENT I 6a & ENT I 6a
ENT I 6a & ENT I 6b	2	2.5992	0.00934454	21	0.662541	0.507625	0	2.80306	0.00506234	0	2.80306	0.00506234	0	2.80306	0.00506234	8	1.98762	0.0468541	0	2.80306	0.00506234	8	1.98762	0.0468541	18	0.96833	0.33288	19	0.8664	0.386271
ENT I 6b & ENT I 1	18	0.96833	0.33288	0	2.80306	0.00506234	13	1.47798	0.139415	0	2.80306	0.00506234	9	1.88569	0.059337	19	0.8664	0.386271	0	2.80306	0.00506234	0	2.80306	0.00506234	0	2.80306	0.00506234	5	2.29341	0.0218249
ENT I 6b & ENT I 2	0	2.80306	0.00506234	0	2.80306	0.00506234	0	2.80306	0.00506234	0	2.80306	0.00506234	0	2.80306	0.00506234	14	1.37605	0.168808	0	2.80306	0.00506234	0	2.80306	0.00506234	0	2.80306	0.00506234	15	1.27412	0.202623
ENT I 6b & ENT I 3	0	2.80306	0.00506234	0	2.80306	0.00506234	0	2.80306	0.00506234	0	2.80306	0.00506234	0	2.80306	0.00506234	18	0.96833	0.33288	0	2.80306	0.00506234	0	2.80306	0.00506234	18	0.96833	0.33288	14	1.37605	0.168808
ENT I 6b & ENT I 4	0	2.80306	0.00506234	0	2.80306	0.00506234	0	2.80306	0.00506234	0	2.80306	0.00506234	0	2.80306	0.00506234	24	0.356753	0.721277	0	2.80306	0.00506234	0	2.80306	0.00506234	23	0.458682	0.646463	4	2.39534	0.0166054
ENT I 6b & ENT I 5	0	2.80306	0.00506234	0	2.80306	0.00506234	0	2.80306	0.00506234	0	2.80306	0.00506234	0	2.80306	0.00506234	13	1.47798	0.139415	0	2.80306	0.00506234	0	2.80306	0.00506234	15	1.27412	0.202623	4	2.39534	0.0166054
ENT I 6b & ENT I 6a	2	2.5992	0.00934454	21	0.662541	0.507625	0	2.80306	0.00506234	0	2.80306	0.00506234	0	2.80306	0.00506234	8	1.98762	0.0468541	0	2.80306	0.00506234	8	1.98762	0.0468541	18	0.96833	0.33288	19	0.8664	0.386271
ENT I 6b & ENT I 6b

[truncated: 4 more sheets: Supp. Tab. 13, Supp. Tab. 14, Supp. Tab. 15, Supp. Tab. 16]
